# Supplementary material for: Synthesis, Molecular Docking, and Biological Evaluation of Novel Anthranilic Acid Hybrid and Its Diamides as Antispasmodics
Source: Int J Mol Sci. 2023 Sep 8;24(18):13855. doi: 10.3390/ijms241813855 (PMC10530836; doi:10.3390/ijms241813855)
Supplement: Supplementary file 1 [file ijms-24-13855-s001.zip]

Archive with 1 entries (1 files):
- ijms-2567042-supplementary.pdf
